# Supplementary material for: Nutrient Utilization during Male Maturation and Protein Digestion in the Oriental Hornet
Source: Biology (Basel). 2022 Feb 4;11(2):241. doi: 10.3390/biology11020241 (PMC8869360; doi:10.3390/biology11020241)
Supplement: Supplementary file 1 [file biology-11-00241-s001.zip]

Archive with 1 entries (1 files):
- biology-1578861-supplementary.xlsx
