# Supplementary material for: Nutrient Utilization during Male Maturation and Protein Digestion in the Oriental Hornet
Source: Biology (Basel). 2022 Feb 4;11(2):241. doi: 10.3390/biology11020241 (PMC8869360; doi:10.3390/biology11020241)
Supplement: Supplementary file 1 [file biology-11-00241-s001.zip › biology-1578861-supplementary.xlsx]

## Sheet: Table S1
Treatment	Tissue	δ13C ‰
Control	Flight muscles	-23.627
Control	Flight muscles	-23.487
Control	Flight muscles	-23.365
Control	Flight muscles	-23.489
Control	Flight muscles	-23.661
Control	Flight muscles	-23.263
Control	Flight muscles	-23.488
Control	Flight muscles	-23.49
Control	Flight muscles	-23.405
Control	Flight muscles	-23.545
Leu 1-5	Flight muscles	85.31
Leu 1-5	Flight muscles	81.863
Leu 1-5	Flight muscles	104.601
Leu 1-5	Flight muscles	88.225
Leu 1-5	Flight muscles	102.042
Leu 1-5	Flight muscles	72.681
Leu 1-5	Flight muscles	49.776
Leu 1-5	Flight muscles	40.478
Leu 1-5	Flight muscles	55
Leu 1-5	Flight muscles	76.073
Leu 6-10	Flight muscles	16.91
Leu 6-10	Flight muscles	2.634
Leu 6-10	Flight muscles	-8.6
Leu 6-10	Flight muscles	2.173
Leu 6-10	Flight muscles	11.917
Leu 6-10	Flight muscles	2.065
Leu 6-10	Flight muscles	-4.943
Leu 6-10	Flight muscles	1.983
Leu 6-10	Flight muscles	-6.063
Leu 6-10	Flight muscles	6.32
Glu 1-5	Flight muscles	-19.445
Glu 1-5	Flight muscles	-19.971
Glu 1-5	Flight muscles	-20.487
Glu 1-5	Flight muscles	-20.636
Glu 1-5	Flight muscles	-19.721
Glu 1-5	Flight muscles	-20.636
Glu 1-5	Flight muscles	-20.716
Glu 1-5	Flight muscles	-20.474
Glu 1-5	Flight muscles	-20.303
Glu 1-5	Flight muscles	-20.95
Glu 6-10	Flight muscles	-20.0105
Glu 6-10	Flight muscles	-17.471
Glu 6-10	Flight muscles	-19.375
Glu 6-10	Flight muscles	-16.657
Glu 6-10	Flight muscles	-20.871
Glu 6-10	Flight muscles	-17.633
Glu 6-10	Flight muscles	-23.051
Glu 6-10	Flight muscles	-23.679
Glu 6-10	Flight muscles	-20.703
Glu 6-10	Flight muscles	-12.542
Control	Brain	-25.09
Control	Brain	-24.821
Control	Brain	-25.026
Control	Brain	-24.459
Control	Brain	-25.515
Control	Brain	-24.184
Control	Brain	-24.628
Control	Brain	-24.576
Control	Brain	-24.546
Control	Brain	-24.526
Leu 1-5	Brain	57.572
Leu 1-5	Brain	87.226
Leu 1-5	Brain	99.352
Leu 1-5	Brain	99.138
Leu 1-5	Brain	106.486
Leu 1-5	Brain	68.48
Leu 1-5	Brain	53.394
Leu 1-5	Brain	65.553
Leu 1-5	Brain	52.768
Leu 1-5	Brain	80.576
Leu 6-10	Brain	44.081
Leu 6-10	Brain	29.09
Leu 6-10	Brain	19.18
Leu 6-10	Brain	33.947
Leu 6-10	Brain	41.056
Leu 6-10	Brain	32.441
Leu 6-10	Brain	31.148
Leu 6-10	Brain	37.732
Leu 6-10	Brain	22.384
Leu 6-10	Brain	23.017
Glu 1-5	Brain	-17.727
Glu 1-5	Brain	-17.32
Glu 1-5	Brain	-17.797
Glu 1-5	Brain	-18.581
Glu 1-5	Brain	-17.077
Glu 1-5	Brain	-17.772
Glu 1-5	Brain	-16.927
Glu 1-5	Brain	-17.022
Glu 1-5	Brain	-18.375
Glu 1-5	Brain	-18.251
Glu 6-10	Brain	-16.777
Glu 6-10	Brain	-18.902
Glu 6-10	Brain	-10.633
Glu 6-10	Brain	-11.335
Glu 6-10	Brain	-18.943
Glu 6-10	Brain	-7.88
Glu 6-10	Brain	-23.136
Glu 6-10	Brain	-23.497
Glu 6-10	Brain	-13.63
Glu 6-10	Brain	-12.355
Control	Fat body	-26.64
Control	Fat body	-26.607
Control	Fat body	-26.819
Control	Fat body	-26.587
Control	Fat body	-26.637
Control	Fat body	-25.391
Control	Fat body	-26.279
Control	Fat body	-26.243
Control	Fat body	-26.371
Leu 1-5	Fat body	11.227
Leu 1-5	Fat body	-1.257
Leu 1-5	Fat body	-5.626
Leu 1-5	Fat body	-1.478
Leu 1-5	Fat body	7.546
Leu 1-5	Fat body	-1.753
Leu 1-5	Fat body	7.306
Leu 1-5	Fat body	-2.866
Leu 1-5	Fat body	5.446
Leu 1-5	Fat body	6.673
Leu 6-10	Fat body	-7.273
Leu 6-10	Fat body	-5.891
Leu 6-10	Fat body	-13.583
Leu 6-10	Fat body	-0.024
Leu 6-10	Fat body	-13.731
Leu 6-10	Fat body	-13.687
Leu 6-10	Fat body	-9.788
Leu 6-10	Fat body	-1.085
Leu 6-10	Fat body	-9.668
Glu 1-5	Fat body	-20.186
Glu 1-5	Fat body	-13.995
Glu 1-5	Fat body	-16.472
Glu 1-5	Fat body	-19.449
Glu 1-5	Fat body	-15.514
Glu 1-5	Fat body	-11.628
Glu 1-5	Fat body	-15.06
Glu 1-5	Fat body	-14.457
Glu 1-5	Fat body	-15.98
Glu 1-5	Fat body	-17.498
Glu 6-10	Fat body	-13.003
Glu 6-10	Fat body	-14.552
Glu 6-10	Fat body	-5.778
Glu 6-10	Fat body	5.676
Glu 6-10	Fat body	-18.506
Glu 6-10	Fat body	10.847
Glu 6-10	Fat body	-25.039
Glu 6-10	Fat body	-16.929
Glu 6-10	Fat body	-5.434
Glu 6-10	Fat body	-6.316
Control	Reproductive glands	-23.64
Control	Reproductive glands	-23.57
Leu 1-5	Reproductive glands	102.227
Leu 1-5	Reproductive glands	104.618
Leu 6-10	Reproductive glands	46.936
Leu 6-10	Reproductive glands	37.342
Glu 1-5	Reproductive glands	-17.38
Glu 1-5	Reproductive glands	-17.598
Glu 6-10	Reproductive glands	-16.68
Glu 6-10	Reproductive glands	-14.83

## Sheet: Table S2
Caste	Treatment	δ13C ‰
Worker	C	-22.4
Worker	C	-22.97
Worker	C	-23.8
Worker	C	-22.5
Worker	C	-23.3
Worker	C	-23.2
Worker	C	-23.6
Worker	C	-23.7
Worker	C	-23.8
Worker	C	-24.8
Worker	C	-23.9
Worker	C	-23.4
Worker	C	-22.7
Worker	C	-23.3
Worker	T1	-18.3
Worker	T1	-21.3
Worker	T1	-18.9
Worker	T1	-15.7
Worker	T1	-16.1
Worker	T1	-20.8
Worker	T1	-20.2
Worker	T1	-17.8
Worker	T1	-13.8
Worker	T1	-19.3
Worker	T1	-23.7
Worker	T1	-16
Worker	T2	-6.3
Worker	T2	-0.9
Worker	T2	-12.3
Worker	T2	-1.6
Worker	T2	-17.8
Worker	T2	-8.6
Worker	T2	-2.7
Worker	T2	2.8
Worker	T2	-14.6
Male	C	-21.883
Male	C	-22.911
Male	C	-22.461
Male	C	-22.344
Male	C	-22.163
Male	C	-22.598
Male	C	-23.125
Male	C	-21.995
Male	C	-23.478
Male	C	-23.722
Male	C	-22.808
Male	T1	-21.759
Male	T1	-21.815
Male	T1	-23.091
Male	T1	-21.072
Male	T1	-20.083
Male	T1	-23.954
Male	T1	-23.469
Male	T1	-23.866
Male	T1	-23.807
Male	T1	-24.294
Male	T1	-23.964
Male	T1	-23.472
Male	T1	-23.533
Male	T1	-23.9
Male	T2	-23.015
Male	T2	-23.732
Male	T2	-22.785
Male	T2	-8.153
Male	T2	-9.259
Male	T2	-9.084
Male	T2	-15.427
Male	T2	-21.96
Male	T2	-16.954
